# Supplementary material for: Population Pharmacokinetic Modeling of Zaltoprofen in Healthy Adults: Exploring the Dosage Regimen
Source: Pharmaceuticals (Basel). 2023 Jan 22;16(2):161. doi: 10.3390/ph16020161 (PMC9962663; doi:10.3390/ph16020161)
Supplement: Supplementary file 1 [file pharmaceuticals-16-00161-s001.zip]

Archive with 1 entries (1 files):
- pharmaceuticals-2136670-supplementary.pdf
